# Supplementary material for: Fluoroquinolone resistance in complicated urinary tract infections: association with the increased occurrence and diversity of Escherichia coli of clonal complex 131, together with ST1193
Source: Front Cell Infect Microbiol. 2024 Feb 27;14:1351618. doi: 10.3389/fcimb.2024.1351618 (PMC10953827; doi:10.3389/fcimb.2024.1351618)
Supplement: Supplementary file 2 [file Table_1.xlsx]

## Sheet: Supplementary material
Table S1	Metadata, and main traits of the 154 E. coli isolates recovered from cUTI in this study
CODE	ORIGINAL CODE	WGS CODE	EXTRACTION DATE	GENDER	AGE	HOSPITAL	vat	fyuA	yfcV	chuA	UPEC	arpA	chuA	yjaA	tspE4.C2	PHYLOGROUP	fumC type	fimH type	CLONOTYPE	adk	fumC	gyrB	icd	mdh	purA	recA	ST	CC	PHYLOGROUP-ST (CLONOTYPE)	NLF (Non-lactose fermenting)	O25b	H4	H5	iroN	sat	ibeA	papEF	papGII	papGIII	HlyA	cnf1	Kps-M-II	neuCK1	Kps-M-K2	Kps-M-K5	Capsule type	cdtB	afa/draBC	afaFM955459
FVL1/22	20093243		2020-01-23	FEMALE	33 years	HUCA	1	1	1	1	1	0	1	1	1	B2														0	0	0
FVL2/22	20093797		2020-01-23	MALE	69 years	HUCA	1	1	1	1	1	0	1	1	1	B2														0	0	0
FVL3/22	20093811		2020-01-23	FEMALE	97 years	HUCA	0	1	1	1	1	0	1	1	1	B2	40	331	CH40-331	53	40	47	13	36	28	29	131	131	B2-ST131 (CH40-331)	0	1	1		0	1	0	0			0	0	1	0	1	1	KpsM-II-K5	0	0
FVL4/22	20021391		2020-01-23	FEMALE	70 years	HUCA	0	1	1	1	1	0	1	1	1	B2	40	41	CH40-41	53	40	47	13	36	28	29	131	131	B2-ST131 (CH40-41)	1	0	0	1	0	0	0	0			0	0	1	0	1	0	KpsM-II-K2	0	1	1
FVL5/22	20095195		2020-01-23	FEMALE	85 years	HUCA	1	1	1	1	1	0	1	1	1	B2	14	64	CH14-64	14	14	10	200	17	7	10	1193	14	B2-ST1193 (CH14-64)	1	0	0	1
FVL7/22	20094145	LREC-278	2020-01-23	MALE	69 years	HUCA	0	1	1	1	1	0	1	1	1	B2	40	30	CH40-30	53	40	47	13	36	28	29	131	131	B2-ST131 (CH40-30)	0	1	1		0	1	0	1	1	0	0	0	1	0	1	1	KpsM-II-K5	0	0
FVL8/22	20093198		2020-01-23	FEMALE	83 years	HUCA	1	1	1	1	1	0	1	0	1	B2	14	64	CH14-64	14	14	10	200	17	7	10	1193	14	B2-ST1193 (CH14-64)	1	0	0	1
FVL9/22	20090944		2020-01-23	FEMALE	89 years	HUCA	0	0	0	0	0	1	0	0	0	A														0	0	0
FVL10/22	20098773		2020-01-25	MALE	53 years	HUCA	1	1	1	1	1	0	1	1	1	B2														0	0	0
FVL11/22	20099565		2020-01-25	MALE	59 years	HUCA	0	0	0	1	0	0	1	1	1	B2	464	0	CH464-NEG		464									0	0	0
FVL12/22	20099073		2020-01-25	FEMALE	1 year 4 months 29 days	HUCA	0	1	0	1	0	0	1	1	1	B2														0	0	0
FVL13/22	20099530		2020-01-25	FEMALE	94 years	HUCA	1	1	1	1	1	0	1	1	1	B2	14	64	CH14-64	14	14	10	200	17	7	10	1193	14	B2-ST1193 (CH14-64)	1	0	0	1
FVL14/22	20099400		2020-01-25	FEMALE	88 years	HUCA	1	1	1	1	1	0	1	1	1	B2														0	0	0
FVL15/22	20098157		2020-01-24	FEMALE	83 years	HUCA	0	1	1	1	1	0	1	1	1	B2														0	0	0
FVL16/22	20100004		2020-01-26	FEMALE	8 months 14 days	HUCA	0	1	1	1	1	0	1	1	1	B2	40	30	CH40-30	53	40	47	13	36	28	29	131	131	B2-ST131 (CH40-30)	0	1	1		0	1	0	0			0	0	1	0	1	1	KpsM-II-K5	0	1	0
FVL17/22	20099813		2020-01-26	MALE	71 years	HUCA	1	1	1	1	1	0	1	1	1	B2														0	0	0
FVL18/22	20095438		2020-01-23	FEMALE	79 years	HUCA	1	1	1	1	1	0	1	1	1	B2														0	0	0
FVL19/22	20095387		2020-01-23	MALE	85 years	HUCA	0	1	0	1	0	1	1	0	1	D	37	27	CH37-27	35	37	29	25	4	5	73	405	405	D-ST405 (CH37-27)	0	0	0
FVL20/22	20094908		2020-01-24	MALE	66 years	HUCA	0	1	1	1	1	0	1	1	1	B2	40	30	CH40-30	53	40	47	13	36	28	29	131	131	B2-ST131 (CH40-30)	0	1	1		1	0	1	1	0	1	0	0	1	0	1	1	KpsM-II-K5	1	0
FVL21/22	20091860		2020-01-22	FEMALE	92 years	HUCA	0	1	1	1	1	0	1	1	1	B2	40	30	CH40-30	53	40	47	13	36	28	29	131	131	B2-ST131 (CH40-30)	0	1	1		0	1	0	0			0	0	1	0	1	0	KpsM-II-K2	0	1	1
FVL22/22	2016025		2020-01-24	FEMALE	86 years	HUCA	0	1	0	0	0	1	0	0	1	B1														0	0	0
FVL23/22	20098464		2020-01-24	FEMALE	19 years	HUCA	0	1	1	1	1	0	1	1	1	B2														0	0	0
FVL24/22	20098508		2020-01-24	MALE	77 years	HUCA	1	1	1	1	1	0	1	1	1	B2														0	0	0
FVL25/22	20096859	LREC-279	2020-01-24	FEMALE	64 years	HUCA	0	1	1	1	1	0	1	1	1	B2	1267	30	CH1267-30	53	1267	47	13	36	28	29	9126	131	B2-ST9126 (CH1267-30)	0	1	1		0	1	0	0			0	0	1	0	1	1	KpsM-II-K5	0	0
FVL26/22	20096373		2020-01-24	MALE	61 years	HUCA	1	1	1	1	1	0	1	1	1	B2														0	0	0
FVL27/22	20095887		2020-01-24	FEMALE	72 years	HUCA	1	1	1	1	1	0	1	1	1	B2														1	0	0	0
FVL28/22	20103133	LREC-280	2020-01-27	FEMALE	53 years	HUCA	0	1	1	1	1	0	1	1	1	B2	40	30	CH40-30	53	40	47	13	36	28	29	131	131	B2-ST131 (CH40-30)	0	1	1		0	1	0	1	1	0	1	1	1	0	1	1	KpsM-II-K5	0	0
FVL29A/22	20100426		2020-01-27	MALE	61 years	HUCA	0	0	0	1	0	1	1	0	1	E														0	0	0
FVL29B/22	20100426		2020-01-27	MALE	60 years	HUCA	0	0	0	1	0	0	1	1	1	B2														0	0	0
FVL30/22	20100702		2020-01-26	FEMALE	79 years	HUCA	0	1	1	1	1	0	1	1	1	B2														0	0	0
FVL31/22	20097474		2020-01-27	MALE	64 years	HUCA	0	1	1	0	0	1	0	1	0	C														0	0	0
FVL32/22	20103568		2020-01-27	FEMALE	81 years	HUCA	0	1	0	0	0	1	0	1	0	C	4	1173	CH4-1173		4									0	0	0
FVL33/22	20103145		2020-01-27	FEMALE	47 years	HUCA	0	1	0	1	0	1	1	0	0	D	35	27	CH35-27	21	35	27	6	5	5	4	69	69	D-ST69 (CH35-27)	0	0	0
FVL34/22	20101267	LREC-281	2020-01-27	FEMALE	56 years	HUCA	0	1	1	1	1	0	1	1	1	B2	40	30	CH40-30	53	40	47	13	36	28	29	131	131	B2-ST131 (CH40-30)	1	1	1	0	0	1	0	1	1	0	1	1	1	0	1	1	KpsM-II-K5	0	0
FVL35/22	20101317		2020-01-27	FEMALE	41 years	HUCA	1	1	1	1	1	0	1	1	1	B2														0	0	0
FVL36/22	20101877		2020-01-27	FEMALE	87 years	HUCA	0	0	0	1	0	1	1	0	1	E														0	0	0
FVL37/22	20103533	LREC-293	2020-01-27	MALE	95 years	HUCA	0	1	1	1	1	0	1	1	1	B2	40	602	CH40-602	53	40	47	13	36	28	29	131	131	B2-ST131 (CH40-602)	0	1	1		0	1	0	0			0	0	1	0	1	1	KpsM-II-K5	0	1	1
FVL38/22	20103989		2020-01-27	FEMALE	35 years	HUCA	0	0	0	0	0	1	0	0	1	B1														0	0	0
FVL39/22	20103854		2020-01-27	FEMALE	86 years	HUCA	0	0	0	0	0	1	0	0	1	B1														0	0	0
FVL40/22	20102016		2020-01-27	MALE	71 years	HUCA	1	1	1	1	1	0	1	1	0	B2	13	27	CH13-27		13									0	0	0
FVL41/22	20102136		2020-01-27	FEMALE	23 years	HUCA	1	1	1	1	1	0	1	1	1	B2														0	0	0
FVL42/22	20102236		2020-01-27	FEMALE	58 years	HUCA	1	1	1	1	1	0	1	1	1	B2														0	0	0
FVL43/22	20102953		2020-01-27	FEMALE	74 years	HUCA	1	1	1	1	1	0	1	1	1	B2														0	0	0
FVL44/22	20103953		2020-01-28	MALE	87 years	HUCA	0	1	1	0	0	1	0	1	0	A	11	1195	CH11-1195		11									0	0	0
FVL45/22	20103394		2020-01-28	FEMALE	46 years	HUCA	0	0	0	0	0	1	0	0	1	B1														0	0	0
FVL46/22	20102822		2020-01-28	MALE	86 years	HUCA	0	1	0	0	0	1	0	1	0	A	11	54	CH11-54	10	11	4	8	8	8	2	10	10	A-ST10 (CH11-54)	0	0	0
FVL47/22	2014090		2020-01-27	FEMALE	81 years	HUCA	0	0	0	0	0	1	0	1	0	A	11	54	CH11-54	10	11	4	8	8	8	2	10	10	A-ST10 (CH11-54)	0	0	0
FVL48/22	20104097		2020-01-28	MALE	72 years	HUCA	1	1	1	1	1	0	1	1	1	B2														0	0	0
FVL49/22	20105363		2020-01-28	MALE	70 years	HUCA	0	0	0	1	0	0	1	1	0	B2	14	64	CH14-64	14	14	10	200	17	7	10	1193	14	B2-ST1193 (CH14-64)	1	0	0	1
FVL50/22	20105522		2020-01-28	FEMALE	20 years	HUCA	1	1	1	1	1	0	1	1	1	B2														0	0	0
FVL51/22	20105833		2020-01-28	FEMALE	84 years	HUCA	0	1	1	1	1	0	1	1	1	B2	40	30	CH40-30	53	40	47	13	36	28	29	131	131	B2-ST131 (CH40-30)	0	1	1		0	1	0	0			0	0	1	0	1	0	KpsM-II-K2	0	1	1
FVL52/22	20013765		2020-01-28	FEMALE	83 years	HUCA	1	1	1	1	1	0	1	1	1	B2														0	0	0
FVL53/22	20107067		2020-01-28	FEMALE	62 years	HUCA	1	1	1	1	1	0	1	1	1	B2	14	64	CH14-64	14	14	10	200	17	7	10	1193	14	B2-ST1193 (CH14-64)	1	0	0	1
FVL54/22	20050928		2020-01-29	MALE	62 years	HUCA	1	1	1	1	1	0	1	1	1	B2	40	20	CH40-20	97	40	93	13	23	28	66	429	429	B2-ST429 (CH40-20)	0	0	0
FVL55/22	20107141		2020-01-28	MALE	72 years	HUCA	1	1	1	1	1	0	1	1	1	B2	40	20	CH40-20	97	40	93	13	23	28	66	429	429	B2-ST429 (CH40-20)	0	0	0
FVL56/22	20102866		2020-01-29	FEMALE	88 years	HUCA	0	1	1	1	1	0	1	1	1	B2	40	30	CH40-30	53	40	47	13	36	28	29	131	131	B2-ST131 (CH40-30)	0	1	1		0	1	0	0			0	0	0	0	0	0		0	0
FVL57/22	20107654		2020-01-29	FEMALE	88 years	HUCA	0	1	0	0	0	1	0	0	1	B1														0	0	0
FVL58/22	20107195		2020-01-28	FEMALE	24 years	HUCA	1	1	1	1	1	0	1	1	1	B2	14	27	CH14-27	14	14	10	14	17	7	74	404	14	B2-ST404 (CH14-27)	1	0	0	1
FVL59/22	20107193	LREC-283	2020-01-28	MALE	71 years	HUCA	0	1	1	1	1	0	1	1	1	B2	40	30	CH40-30	53	40	47	13	36	28	29	131	131	B2-ST131 (CH40-30)	0	1	1		0	1	0	1	1	0	1	1	1	0	1	1	KpsM-II-K5	0	0
FVL60/22	20107175		2020-01-28	FEMALE	56 years	HUCA	1	1	1	1	1	0	1	1	1	B2	40	20	CH40-20	97	40	93	13	23	28	66	429	429	B2-ST429 (CH40-20)	1	0	0	0
FVL61/22	20097372		2020-01-29	FEMALE	77 years	HUCA	0	1	1	1	1	0	1	1	1	B2	40	30	CH40-30	53	40	47	13	36	28	29	131	131	B2-ST131 (CH40-30)	1	1	1	0	0	1	0	0			0	0	1	0	1	1	KpsM-II-K5	0	0
FVL62/22	20108668		2020-01-29	FEMALE	55 years	HUCA	0	1	1	1	1	0	1	1	1	B2	40	41	CH40-41	53	40	47	13	36	28	29	131	131	B2-ST131 (CH40-41)	0	0	0	1	0	1	0	0			0	0	1	0	1	0	KpsM-II-K2	0	0	0
FVL63/22	20108882		2020-01-29	FEMALE	79 years	HUCA	1	1	1	1	1	0	1	1	1	B2	24	30	CH24-30		24									0	0	0
FVL64/22	20109161		2020-01-29	FEMALE	94 years	HUCA	0	1	1	1	1	0	1	1	1	B2	40	30	CH40-30	53	40	47	13	36	28	29	131	131	B2-ST131 (CH40-30)	0	1	1		0	1	0	0			0	0	1	0	1	1	KpsM-II-K5	0	0
FVL65/22	20110017		2020-01-29	FEMALE	79 years	HUCA	0	0	0	0	0	1	0	1	0	A	11	54	CH11-54	10	11	135	8	8	8	2	744	10	A-ST744 (CH11-54)	0	0	0
FVL66/22	20110215		2020-01-29	FEMALE	84 years	HUCA	0	1	1	1	1	0	1	1	1	B2	40	22	CH40-22	53	40	47	13	36	28	29	131	131	B2-ST131 (CH40-22)	0	1	1		1	0	1	0			0	0	1	1	1	0	KpsM-II-K1	0	0
FVL67/22	20110125		2020-01-29	FEMALE	21 years	HUCA	0	1	1	1	1	0	1	1	1	B2	40	41	CH40-41	53	40	47	13	36	28	29	131	131	B2-ST131 (CH40-41)	0	0	0	0	0	1	0	0			0	0	1	0	1	0	KpsM-II-K2	0	1	1
FVL68/22	20110102		2020-01-29	FEMALE	28 years	HUCA	1	1	1	1	1	0	1	1	0	B2														0	0	0
FVL69/22	20110069		2020-01-29	FEMALE	79 years	HUCA	1	1	1	1	1	0	1	1	0	B2	13	106	CH13-106	13	13	9	13	16	10	9	12	12	B2-ST12 (CH13-106)	1	0	0	1
FVL70/22	20110030		2020-01-29	MALE	94 years	HUCA	0	1	0	0	0	1	0	0	1	B1	65	32	CH65-32	9	65	5	1	9	13	6	162	469	B1-ST162 (CH65-32)	1	0	0	0
FVL71/22	20110029		2020-01-29	FEMALE	82 years	HUCA	1	1	1	1	1	0	1	1	1	B2														0	0	0
FVL72/22	20118483		2020-02-02	FEMALE	21 years	HUCA	1	1	1	1	1	0	1	1	0	B2	13	106	CH13-106	13	13	9	13	16	10	9	12	12	B2-ST12 (CH13-106)	1	0	0	1
FVL73/22	20119283		2020-02-03	FEMALE	59 years	HUCA	1	1	1	1	1	0	1	1	1	B2	38	27	CH38-27		38									0	0	0
FVL74/22	20118045		2020-02-02	FEMALE	25 years	HUCA	0	1	1	1	1	0	1	1	1	B2														0	0	0
FVL75/22	20118416		2020-02-02	MALE	16 years	HUCA	0	1	0	1	0	1	1	0	1	D	37	27	CH37-27	35	37	29	25	4	5	73	405	405	D-ST405 (CH37-27)	0	0	0
FVL76/22	20021866		2020-01-30	FEMALE	76 years	HUCA	1	1	1	1	1	0	1	1	1	B2														0	0	0
FVL77/22	20118442		2020-02-02	FEMALE	86 years	HUCA	0	1	0	1	0	1	1	0	1	D	37	27	CH37-27	35	37	29	25	4	5	73	405	405	D-ST405 (CH37-27)	0	0	0
FVL78/22	20121369		2020-02-03	MALE	74 years	HUCA	0	0	0	1	0	1	1	0	1	E														0	0	0
FVL79/22	20120671	LREC-284	2020-02-03	FEMALE	83 years	HUCA	0	1	1	1	1	0	1	1	1	B2	40	30	CH40-30	53	40	47	13	36	28	29	131	131	B2-ST131 (CH40-30)	0	1	1		0	1	0	1	1	0	1	1	0	0	0	0		0	0
FVL80/22	20120571		2020-02-03	FEMALE	65 years	HUCA	0	1	0	0	0	1	0	0	1	B1	4	0	CH4-NEG		4									0	0	0
FVL81/22	20121705		2020-02-03	MALE	71 years	HUCA	0	1	0	0	0	1	0	1	0	A	11	1195	CH11-1195		11									0	0	0
FVL82/22	20121303		2020-02-03	FEMALE	77 years	HUCA	0	1	0	0	0	1	0	1	0	C	4	39	CH4-39		4									0	0	0
FVL83/22	20120566		2020-02-03	FEMALE	49 years	HUCA	1	1	1	1	1	0	1	1	0	B2	13	106	CH13-106	13	13	9	13	16	10	9	12	12	B2-ST12 (CH13-106)	1	0	0	0
FVL84/22	20118075		2020-02-03	FEMALE	85 years	HUCA	1	1	1	1	1	0	1	1	1	B2	38	15	CH38-15		38									0	0	0
FVL85/22	20115703		2020-01-31	FEMALE	87 years	HUCA	0	1	0	1	0	1	1	0	0	D														1	1	0	0
FVL86/22	20035996		2020-02-10	FEMALE	61 years	HUCA	0	0	0	0	0	1	0	0	1	B1	65	32	CH65-32	6	65	3	1	11	13	6	1431	NONE	B1-ST1431 (CH65-32)	0	0	0
FVL87/22	20139992		2020-02-10	FEMALE	86 years	HUCA	1	1	1	1	1	0	1	1	1	B2	14	64	CH14-64	14	14	10	200	17	7	10	1193	14	B2-ST1193 (CH14-64)	1	0	0	1
FVL88/22	20139689		2020-02-10	FEMALE	43 years	HUCA	1	1	1	1	1	0	1	1	1	B2	38	30	CH38-30		38									0	0	0
FVL89/22	20136347		2020-02-09	MALE	86 years	HUCA	1	1	1	1	1	0	1	1	0	B2														0	0	0
FVL90/22	20136349		2020-02-09	FEMALE	21 years	HUCA	0	1	0	0	0	1	0	1	0	A														0	0	0
FVL91/22	20137651		2020-02-10	MALE	76 years	HUCA	0	1	1	1	1	0	1	1	1	B2														0	0	0
FVL92/22	20137883		2020-02-10	FEMALE	62 years	HUCA	1	1	1	1	1	0	1	1	1	B2														0	0	0
FVL93/22	20138311	LREC-285	2020-02-10	FEMALE	87 years	HUCA	0	1	1	1	1	0	1	1	1	B2	1267	30	CH1267-30	53	1267	47	13	36	28	29	9126	131	B2-ST9126 (CH1267-30)	0	1	1		0	1	0	0			0	0	1	0	1	1	KpsM-II-K5	0	0
FVL94/22	20138649		2020-02-10	FEMALE	75 years	HUCA	1	1	1	1	1	0	1	1	1	B2														0	0	0
FVL95/22	21000855		2020-02-17	MALE	83 years	HUCA	0	1	1	1	1	0	1	1	1	B2	40	30	CH40-30	53	40	47	13	36	28	29	131	131	B2-ST131 (CH40-30)	0	1	1		0	1	0	0			0	0	0	0	0	0		0	0
FVL96/22	20157423	LREC-286	2020-02-17	FEMALE	80 years	HUCA	0	1	1	1	1	0	1	1	1	B2	40	30	CH40-30	53	40	47	13	36	28	29	131	131	B2-ST131 (CH40-30)	0	1	1		0	1	0	0			0	0	1	0	1	0	KpsM-II-K2	0	1	1
FVL97/22	20157291		2020-02-17	FEMALE	79 years	HUCA	0	1	0	0	0	1	0	0	1	B1														0	0	0
FVL98/22	20157329		2020-02-17	MALE	82 years	HUCA	1	1	1	1	1	0	1	1	1	B2	38	15	CH38-15		38									0	0	0
FVL99/22	20157232		2020-02-17	FEMALE	51 years	HUCA	0	0	0	0	0	1	0	1	0	A														0	0	0
FVL100/22	20141195		2020-02-17	FEMALE	39 years	HUCA	1	1	0	1	1	1	1	0	0	D	35	27	CH35-27	21	35	27	6	5	5	4	69	69	D-ST69 (CH35-27)	0	0	0
FVL101/22	20157159		2020-02-17	FEMALE	93 years	HUCA	0	1	1	1	1	0	1	1	1	B2	40	22	CH40-22	53	40	47	13	36	28	29	131	131	B2-ST131 (CH40-22)	0	1	1		0	0	1	0			0	0	1	0	1	1	KpsM-II-K5	0	0
FVL102/22	20156194		2020-02-17	FEMALE	52 years	HUCA	1	1	1	1	1	0	1	1	1	B2														0	0	0
FVL103/22	20156462	LREC-287	2020-02-17	MALE	75 years	HUCA	0	1	1	1	1	0	1	1	1	B2	40	30	CH40-30	53	40	47	13	36	28	29	131	131	B2-ST131 (CH40-30)	1	1	1	0	0	1	0	0			0	0	1	0	1	1	KpsM-II-K5	0	0
FVL104/22	20149728		2020-02-17	FEMALE	92 years	HUCA	0	1	1	1	1	0	1	1	1	B2														0	0	0
FVL105/22	20153779		2020-02-17	FEMALE	86 years	HUCA	0	1	1	1	1	0	1	1	1	B2	40	27	CH40-27	53	40	47	13	36	28	29	131	131	B2-ST131 (CH40-27)	0	1	1		0	0	1	0			0	0	1	0	1	1	KpsM-II-K5	0	0
FVL106/22	20154284		2020-02-16	FEMALE	60 years	HUCA	0	0	0	0	0	1	0	0	1	B1	65	32	CH65-32	9	65	5	1	9	13	6	162	469	B1-ST162 (CH65-32)	0	0	0
FVL107/22	20017234		2020-02-16	MALE	50 years	HUCA	1	1	1	1	1	0	1	1	1	B2														0	0	0
FVL108/22	20015997		2020-02-17	MALE	56 years	HUCA	1	1	1	1	1	0	1	1	1	B2														0	0	0
FVL109/22	20172807		2020-02-24	FEMALE	66 years	HUCA	1	1	1	1	1	0	1	1	1	B2														0	0	0
FVL111/22	20172424		2020-02-24	FEMALE	74 years	HUCA	1	1	1	1	1	0	1	1	1	B2														0	0	0
FVL112/22	20174405		2020-02-24	FEMALE	92 years	HUCA	1	1	1	1	1	0	1	0	1	B2														0	0	0
FVL113/22	20174221		2020-02-24	FEMALE	84 years	HUCA	1	1	1	1	1	0	1	1	1	B2														0	0	0
FVL114/22	20172336		2020-02-24	FEMALE	64 years	HUCA	1	1	1	1	1	0	1	1	1	B2														0	0	0
FVL115/22	20172368		2020-02-24	FEMALE	64 years	HUCA	1	1	1	1	1	0	1	1	1	B2	14	64	CH14-64	14	14	10	200	17	7	10	1193	14	B2-ST1193 (CH14-64)	1	0	0	1
FVL116/22	20172029		2020-02-24	FEMALE	54 years	HUCA	0	0	0	1	0	1	1	0	0	E														0	0	0
FVL117/22	20075324		2020-02-24	FEMALE	50 years	HUCA	0	1	1	1	1	0	1	1	1	B2	40	30	CH40-30	53	40	47	13	36	28	29	131	131	B2-ST131 (CH40-30)	0	1	1		0	1	0	0			0	0	1	0	1	1	KpsM-II-K5	0	0
FVL118/22	20171874		2020-02-24	FEMALE	66 years	HUCA	0	1	0	1	0	1	1	0	1	E	4	342	CH4-342		4									0	0	0
FVL119/22	20171651		2020-02-24	MALE	2 years 10 months 13 days	HUCA	0	1	1	1	1	0	1	1	1	B2	40	41	CH40-41	53	40	47	13	36	28	29	131	131	B2-ST131 (CH40-41)	1	0	0	1	0	1	0	0			0	0	1	0	1	0	KpsM-II-K2	0	0	0
FVL120/22	20171582		2020-02-23	FEMALE	41 years	HUCA	1	1	1	1	1	0	1	1	1	B2														0	0	0
FVL121/22	20171292		2020-02-23	FEMALE	81 years	HUCA	0	1	1	1	1	0	1	1	1	B2	40	30	CH40-30	53	40	47	13	36	28	29	131	131	B2-ST131 (CH40-30)	0	1	1		0	0	0	0			0	0	1	0	1	1	KpsM-II-K5	0	0
FVL122/22	20170880		2020-02-22	MALE	47 years	HUCA	0	1	1	1	1	0	1	1	1	B2	40	418	CH40-418	53	40	47	13	36	28	29	131	131	B2-ST131 (CH40-418)	0	1	1		0	1	0	0			0	0	0	0	0	0		0	0
FVL123/22	20170440	LREC-288	2020-02-22	MALE	67 years	HUCA	0	1	1	1	1	0	1	1	1	B2	40	30	CH40-30	53	40	47	13	36	28	29	131	131	B2-ST131 (CH40-30)	0	1	1		0	1	0	1	1	0	1	1	1	0	1	1	KpsM-II-K5	0	0
FVL124/22	20169198		2020-02-21	FEMALE	80 years	HUCA	1	1	1	1	1	0	1	1	1	B2														0	0	0
FVL125/22	20171646	LREC-289	2020-02-23	MALE	53 years	HUCA	0	1	1	1	1	0	1	1	1	B2	40	30	CH40-30	53	40	47	13	36	28	29	131	131	B2-ST131 (CH40-30)	0	1	1		0	1	0	1	1	0	1	1	1	0	1	1	KpsM-II-K5	0	0
FVL126/22	20171627		2020-02-23	FEMALE	37 years	HUCA	1	1	1	1	1	0	1	1	1	B2														0	0	0
FVL127/22	20171597		2020-02-23	MALE	83 years	HUCA	1	1	1	1	1	0	1	1	1	B2														0	0	0
FVL128/22	20188421		2020-03-01	FEMALE	83 years	HUCA	0	1	0	0	0	1	0	1	0	C	4	35	CH4-35		4									0	0	0
FVL129/22	20188363		2020-03-01	FEMALE	84 years	HUCA	1	1	1	1	1	0	1	1	1	B2	14	64	CH14-64	14	14	10	200	17	7	10	1193	14	B2-ST1193 (CH14-64)	1	0	0	1
FVL130/22	20185207		2020-03-02	FEMALE	38 years	HUCA	1	1	1	1	1	0	1	1	1	B2	14	64	CH14-64	14	14	10	200	17	7	10	1193	14	B2-ST1193 (CH14-64)	1	0	0	1
FVL131/22	20188348		2020-03-01	FEMALE	67 years	HUCA	0	0	0	0	0	1	0	0	1	B1														0	0	0
FVL132/22	20188320		2020-03-01	FEMALE	27 years	HUCA	1	1	1	1	1	0	1	1	0	B2	13	106	CH13-106	13	13	9	13	16	10	9	12	12	B2-ST12 (CH13-106)	1	0	0	0
FVL133/22	20188179		2020-03-01	FEMALE	3 years 3 months 15 days	HUCA	1	1	1	1	1	0	1	1	1	B2														0	0	0
FVL134/22	20190089		2020-03-02	FEMALE	84 years	HUCA	0	1	1	1	1	1	1	0	0	E														0	0	0
FVL135/22	20189661		2020-03-02	MALE	54 years	HUCA	0	1	0	0	0	1	0	0	1	B1														0	0	0
FVL136/22	20188176		2020-03-01	MALE	5 years	HUCA	0	1	0	1	0	1	1	0	0	D														0	0	0
FVL137/22	20187780		2020-03-01	MALE	59 years	HUCA	1	1	1	1	1	0	1	1	1	B2														0	0	0
FVL138/22	20191144		2020-03-02	FEMALE	74 years	HUCA	1	1	1	1	1	0	1	1	1	B2														0	0	0
FVL139/22	20190714		2020-03-02	FEMALE	66 years	HUCA	1	1	0	1	1	0	1	0	0	F	45	97	CH45-97		45									0	0	0
FVL140/22	20190492		2020-03-02	MALE	91 years	HUCA	0	0	0	0	0	1	0	0	1	B1	65	32	CH65-32	6	65	3	1	11	13	6	1431	NONE	B1-ST1431 (CH65-32)	0	0	0
FVL141/22	20207191		2020-03-09	FEMALE	96 years	HUCA	0	1	1	1	1	0	1	1	1	B2														0	0	0
FVL142/22	20207316		2020-03-09	MALE	56 years	HUCA	1	1	1	1	1	0	1	1	1	B2														0	0	0
FVL143/22	20205266		2020-03-08	FEMALE	44 years	HUCA	1	1	1	1	1	0	1	1	1	B2														0	0	0
FVL144/22	20037526		2020-03-09	MALE	55 years	HUCA	0	1	1	1	1	0	1	1	1	B2	40	22	CH40-22	53	40	47	13	36	28	29	131	131	B2-ST131 (CH40-22)	0	1	1		1	0	1	1	0	1	1	1	1	0	1	1	KpsM-II-K5	0	0
FVL145/22	20208508		2020-03-09	FEMALE	27 years	HUCA	1	1	1	1	1	0	1	1	1	B2	24	146	CH24-146		24									0	0	0
FVL146/22	20208340		2020-03-09	FEMALE	74 years	HUCA	1	1	1	1	1	0	1	1	1	B2														0	0	0
FVL147/22	20208285		2020-03-09	FEMALE	64 years	HUCA	0	1	0	0	0	1	0	0	1	B1														0	0	0
FVL148/22	20205723		2020-03-08	MALE	3 months 9 days	HUCA	1	1	1	1	1	0	1	1	1	B2														0	0	0
FVL149/22	20205684		2020-03-08	MALE	82 years	HUCA	1	1	1	1	1	0	1	1	1	B2														0	0	0
FVL150/22	20205630		2020-03-08	FEMALE	79 years	HUCA	0	1	1	1	1	0	1	0	0	F														0	0	0
FVL151/22	20205579		2020-03-08	FEMALE	87 years	HUCA	1	1	1	1	1	0	1	1	1	B2	38	30	CH38-30		38									0	0	0
FVL152/22	20207489		2020-03-09	FEMALE	74 years	HUCA	0	1	0	1	0	1	1	0	0	D	35	27	CH35-27	21	35	27	6	5	5	4	69	69	D-ST69 (CH35-27)	0	0	0
FVL153/22	20207851		2020-03-09	MALE	87 years	HUCA	0	1	1	1	1	0	1	1	1	B2	40	22	CH40-22	53	40	47	13	36	28	29	131	131	B2-ST131 (CH40-22)	0	1	1		1	0	1	1	0	1	1	1	1	0	1	1	KpsM-II-K5	0	0
FVL154/22	20208154		2020-03-09	FEMALE	81 years	HUCA	0	1	0	1	0	1	1	0	0	D														0	0	0
FVL155/22	20105319		2020-01-28	FEMALE	81 years	HUCA	0	1	1	1	1	0	1	1	1	B2	14	64	CH14-64	14	14	10	200	17	7	10	1193	14	B2-ST1193 (CH14-64)	1	0	0	1
[truncated: 33 more columns]
